# Supplementary material for: Genetic diversity of Ophiocordyceps sinensis, a medicinal fungus endemic to the Tibetan Plateau: Implications for its evolution and conservation
Source: BMC Evol Biol. 2009 Dec 16;9:290. doi: 10.1186/1471-2148-9-290 (PMC2805636; doi:10.1186/1471-2148-9-290)
Supplement: Additional file 1 — Ophiocordyceps sinensis isolates used in this study. a Populations were defined according to administrative divisions. For each population, natural O. sinensis were collected from one to eight different mountains and usually came from different towns or counties. "N" or "S" inside parentheses represents northern or southern populations, respectively.b See Additional file 2 and 3 for detailed nucleotide variation among ITS haplotypes and MAT1-2-1 haplotypes, respectively. [file 1471-2148-9-290-S1.XLS]

## Sheet: Sheet1
Populations a	Isolate codes	Origins	Collection date	Haplotypes b		GenBank accession numbers
				ITS	MAT1-2-1	ITS	MAT1-2-1
Qilian (N)	QH-QL-206	Qilian Mountain, Qinghai	May, 2006	6	A	FJ654173	FJ654229
	QH-QL-207	Qilian Mountain, Qinghai	May, 2006	6	A	FJ654174	FJ654230
Laji (N)	QH-LJ-214	Laji Mountain, Qinghai	May, 2006	1	A	FJ654175	FJ654231
	QH-LJ-236	Laji Mountain, Qinghai	May, 2006	1	A	FJ654176	FJ654232
Yushu (N)	QH-YS-196	Yushu, Yushu, Qinghai	May, 2006	1	A	FJ654167	FJ654227
	QH-YS-197A	Yushu, Yushu, Qinghai	May, 2006	1	A	FJ654168	FJ654228
	QH-YS-188	Chengduo, Yushu, Qinghai	June, 2007	1	A	FJ654169	FJ654223
	QH-YS-189	Chengduo, Yushu, Qinghai	June, 2007	1	A	FJ654170	FJ654224
	QH-YS-197B	Zhiduo, Yushu, Qinghai	June, 2007	1	A	FJ654171	FJ654225
	QH-YS-199	Zhiduo, Yushu, Qinghai	June, 2007	1	A	FJ654172	FJ654226
Nagqu (N)	XZ-NQ-154	Dirl, Nagqu, Tibet	June, 2007	5	A	FJ654150	FJ654206
	XZ-NQ-155	Dirl, Nagqu, Tibet	June, 2007	5	A	FJ654151	FJ654207
	XZ-NQ-165	Dirl, Nagqu, Tibet	June, 2007	1	A	FJ654152	FJ654208
	XZ-NQ-166	Dirl, Nagqu, Tibet	June, 2007	1	A	FJ654153	FJ654209
	XZ-NQ-176	Dirl, Nagqu, Tibet	June, 2007	1	A	FJ654154	FJ654210
	XZ-NQ-180	Dirl, Nagqu, Tibet	June, 2007	5	E	FJ654155	FJ654211
	XZ-NQ-139	Dirl, Nagqu, Tibet	June, 2007	1	A	FJ654188	FJ654244
	XZ-NQ-74	Bachen, Nagqu, Tibet	June, 2008	1	A	FJ654200	FJ654251
	XZ-NQ-80	Bachen, Nagqu, Tibet	June, 2008	1	A	FJ654201	FJ654252
	XZ-NQ-84	Sog, Nagqu, Tibet	June, 2008	1	A	FJ654189	FJ654253
	XZ-NQ-86	Sog, Nagqu, Tibet	June, 2008	1	A	FJ654190	FJ654254
	XZ-NQ-92	Dirl, Nagqu, Tibet	June, 2008	1	A	FJ654191	FJ654255
Chamdo (N)	XZ-CD-A1	Zhujiaola Mountain, Chamdo, Tibet	June, 2008	1	A	FJ654192	FJ654256
	XZ-CD-B1	Dayak, Chamdo, Tibet	June, 2008	1	A	FJ654193	FJ654257
	XZ-CD-4	Paksho, Chamdo, Tibet	June, 2008	1	A	FJ654194	FJ654245
	XZ-CD-10	Chamdo, Chamdo, Tibet	June, 2008	1	A	FJ654203	FJ654258
	XZ-CD-26	Riwoche, Chamdo, Tibet	June, 2008	1	A	FJ654195	FJ654246
	XZ-CD-30	Riwoche, Chamdo, Tibet	June, 2008	1	A	FJ654196	FJ654247
	XZ-CD-41	Tengchen, Chamdo, Tibet	June, 2008	1	A	FJ654197	FJ654248
	XZ-CD-59	Riwoche, Chamdo, Tibet	June, 2008	1	A	FJ654198	FJ654249
	XZ-CD-64	Tengchen, Chamdo, Tibet	June, 2008	1	A	FJ654199	FJ654250
Nyingchi (S)	XZ-LZ07-30	Namshan, Nyingchi, Tibet	May, 2007	2	C	FJ654164	FJ654220
	XZ-LZ07-64	Namshan, Nyingchi, Tibet	May, 2007	1	A	FJ654165	FJ654221
	XZ-LZ07-108	Miling, Nyingchi, Tibet	May, 2007	2	C	FJ654166	FJ654222
	XZ-LZ07-H1	Namshan, Nyingchi, Tibet	May, 2007	8	F	FJ654148	FJ654204
	XZ-LZ07-H2	Namshan, Nyingchi, Tibet	May, 2007	8	F	FJ654149	FJ654205
	XZ-LZ06-1	Kongpo Gyamda, Nyingchi, Tibet	May, 2006	2	C	FJ654156	FJ654212
	XZ-LZ06-7	Kongpo Gyamda, Nyingchi, Tibet	May, 2006	2	C	FJ654157	FJ654213
	XZ-LZ06-21	Kongpo Gyamda, Nyingchi, Tibet	May, 2006	2	C	FJ654158	FJ654214
	XZ-LZ06-61	Kongpo Gyamda, Nyingchi, Tibet	May, 2006	2	C	FJ654159	FJ654215
	XZ-LZ06-108	Kongpo Gyamda, Nyingchi, Tibet	May, 2006	2	B	FJ654160	FJ654216
	XZ-LZ05-6	Nyingchi, Nyingchi, Tibet	May, 2005	7	G	FJ654202	FJ654259
Mila (S)	XZ-ML-3	Mila Mountain, Tibet	May, 2005	1	A	FJ654161	FJ654217
	XZ-ML-191	Mila Mountain, Tibet	May, 2006	3	C	FJ654163	FJ654219
Shannan (S)	XZ-SN-44	Gyalsa, Lhoka, Tibet	May, 2006	7	G	FJ654162	FJ654218
Garze (S)	SC-2	Kangding, Garze, Sichuan	May, 2005	3	B	FJ654182	FJ654241
	SC-3	Kangding, Garze, Sichuan	May, 2005	3	A	FJ654186	FJ654238
	SC-4	Kangding, Garze, Sichuan	May, 2005	4	B	FJ654183	FJ654239
	SC-5	Kangding, Garze, Sichuan	May, 2005	3	B	FJ654185	FJ654242
	SC-7	Kangding, Garze, Sichuan	May, 2005	3	B	FJ654184	FJ654240
Baima (S)	YN-1	Baima Snow Mountain, Yunnan	June, 2007	4	D	FJ654177	FJ654233
	YN-4	Baima Snow Mountain, Yunnan	June, 2007	2	D	FJ654178	FJ654234
	YN-5	Baima Snow Mountain, Yunnan	June, 2007	4	B	FJ654179	FJ654235
	YN-6	Baima Snow Mountain, Yunnan	June, 2007	2	D	FJ654180	FJ654236
	YN-8	Baima Snow Mountain, Yunnan	June, 2007	4	B	FJ654181	FJ654237
Unknown (S)	CS2	Unknown	unknown	2	B	FJ654187	FJ654243
