# Supplementary material for: Genetic diversity of Ophiocordyceps sinensis, a medicinal fungus endemic to the Tibetan Plateau: Implications for its evolution and conservation
Source: BMC Evol Biol. 2009 Dec 16;9:290. doi: 10.1186/1471-2148-9-290 (PMC2805636; doi:10.1186/1471-2148-9-290)
Supplement: Additional file 2 — Sequence differences among eight haplotypes found in the nrDNA ITS regiona. a "NO" indicates one base deletion for haplotype 8 at position of 492. [file 1471-2148-9-290-S2.XLS]

## Sheet: Table 3
Haplotypes	No. of samples	Variable sites
		6	7	12	13	25	30	87	115	132	133	157	319	331	350	363	379	395	431	436	438	442	446	455	463	489	492	514
1	28	T	C	C	A	C	T	C	C	A	T	T	T	A	G	T	C	C	A	G	T	A	T	G	T	A	C	T
2	10	-	-	T	-	-	-	-	-	-	-	-	-	-	-	-	-	-	-	A	C	-	-	A	-	G	T	-
3	5	-	-	T	-	-	-	-	-	-	-	-	-	-	-	C	-	-	-	A	C	-	-	A	-	G	T	-
4	4	-	-	T	-	-	-	-	-	-	-	-	-	-	-	-	-	-	-	A	C	-	-	A	-	G	T	C
5	3	-	-	-	-	-	-	-	-	-	-	G	-	-	-	-	-	-	-	-	-	-	-	-	-	-	-	-
6	2	-	-	-	-	-	-	-	-	-	C	-	C	G	-	-	-	-	C	A	-	-	-	-	-	-	-	-
7	2	-	-	T	-	-	-	A	-	-	-	-	-	-	-	-	A	-	-	A	-	-	-	A	-	G	-	-
8	2	C	T	T	G	A	C	-	T	G	-	-	-	-	A	-	T	T	-	-	C	G	C	A	A	-	NO a	-
