# Supplementary material for: Genetic diversity of Ophiocordyceps sinensis, a medicinal fungus endemic to the Tibetan Plateau: Implications for its evolution and conservation
Source: BMC Evol Biol. 2009 Dec 16;9:290. doi: 10.1186/1471-2148-9-290 (PMC2805636; doi:10.1186/1471-2148-9-290)
Supplement: Additional file 3 — Sequence differences among seven haplotypes found in the MAT1-2-1 sequences. [file 1471-2148-9-290-S3.XLS]

## Sheet: Sheet1
Haplotypes	No. of samples	Variable sites
		14	61	125	164	182	229	236	410	416	437	479	501	527	609	627	759	784	785	824	825	842	843	875
A	33	C	C	C	G	G	T	T	T	A	C	G	C	C	G	G	T	A	C	G	T	C	C	G
B	8	-	-	-	-	-	-	-	-	-	-	-	T	T	-	-	-	-	-	-	-	-	-	A
C	7	-	-	-	-	-	-	-	-	-	-	-	T	T	A	-	-	-	-	-	-	-	-	A
D	3	-	-	-	-	-	C	-	-	-	-	-	T	T	-	-	-	-	-	-	-	-	-	A
E	1	-	-	-	-	-	-	-	-	-	-	-	-	-	-	-	-	-	-	-	-	-	-	A
F	2	G	T	T	A	C	-	C	C	G	-	-	-	-	A	A	C	G	-	C	C	G	G	A
G	2	-	-	-	-	-	-	-	-	-	T	A	-	T	-	A	-	G	G	-	-	-	-	A
