# Supplementary material for: Genetic diversity of Ophiocordyceps sinensis, a medicinal fungus endemic to the Tibetan Plateau: Implications for its evolution and conservation
Source: BMC Evol Biol. 2009 Dec 16;9:290. doi: 10.1186/1471-2148-9-290 (PMC2805636; doi:10.1186/1471-2148-9-290)
Supplement: Additional file 6 — Similarity of ITS sequences for O. sinensis and other taxa * (%). Description: * These taxa were chosen according to Sung et al (2007). [file 1471-2148-9-290-S6.XLS]

## Sheet: Sheet1
Taxa	Ophiocordyceps sinensis
	XZ-NQ-166	YN-6	XZ-LZ07-H1
Cordyceps militaris AY725790	74.7	74.9	73.9
Cordyceps takaomontana EF495105	69.8	70.1	68.9
Metarhizium anisopliae EU918737	69.4	69.4	68.5
Ophiocordyceps robertsii AJ309335	90.6	90.9	89.5
Ophiocordyceps cochlidiicola AB027377	84.1	84.3	83.8
Ophiocordyceps agriotidis AY245626	82.1	82.1	81.3
